# Supplementary material for: Modeling of three-dimensional innervated epidermal like-layer in a microfluidic chip-based coculture system
Source: Nat Commun. 2023 Mar 17;14:1488. doi: 10.1038/s41467-023-37187-4 (PMC10023681; doi:10.1038/s41467-023-37187-4)
Supplement: Supplementary file 4 — Source Data [file 41467_2023_37187_MOESM4_ESM.xlsx]

## Sheet: Fig. 2
Figure 2b, d	Maximum neurite length (μm)										Figure 2f	Neurite width (μm)					Figure 2g	Neurite angle (°)
	COL2			COL2L			COL1.5L					2D	COL2	COL2L	COL1.5L			COL2 (day 2)	COL1.5L (day 2)	COL2 (day 6)	COL1.5L (day 6)
	Day 2	Day 4	Day 6	Day 2	Day 4	Day 6	Day 2	Day 4	Day 6			1.938	7.274	5	5.238			38.82	92.726	27.728	72.039
	394.28	592.09	1023.86	479.51	854.54	950.74	322.723	684.33	1254.03			2.059	6.289	4.178	5.029			89.563	98.262	43.363	82.951
	451.97	571.84	1120.2	377.84	646.1	1005.76	248.48	967.46	1238.98			2.367	7.643	3.392	4.625			89.012	77.82	54.09	86.827
	324.6	744.43	876.04	472.6	728.09	1292.45	639.1	931.68	1321.62			1.372	4.111	4.307	6.179			115.978	85.885	60.033	92.234
	397.32	659.29	914.46	421.63	600.21	1056.6	492.22	879.96	1011.85			2.439	5.237	4.934	5.024			119.866	95.902	77.598	94.888
	622.98	773.95	1106.95	417.93	703.1	985.55	530.93	966.27	1280.83			1.195	4.316	4.46	5.075			142.142	105.758	89.1	103.299
	416.13	717.55	969.77	543.86	618.42		410.75	906.51	1484.35			1.992	6.54	2.411	7.92			158.088	121.679	87.257	109.948
	552.49	574.63	1047.39	332.1	706.45		423.54	900.71	1109.02			3.966	4.901	3.572	6.685			87.034	138.5	95.864	110.214
	493.45				851.53		465.01					3.685	6.229	5.469	4.469			120.012	153.697	115.877	63.428
												3.559	6.281	4.986	4.28			138.411	52.943	117.341	66.09
												1.663	8.232	5.982	3.185			36.943	76.006	141.97	76.461
Figure 2c, e	Total neurite length (μm)											2.46	4.001	5.509	4.597			50.837	76.809	148.134	74.887
	COL2			COL2L			COL1.5L					2.675	4.297	4.563	6.354			98.625	75.892	74.002	75.454
	Day 2	Day 4	Day 6	Day 2	Day 4	Day 6	Day 2	Day 4	Day 6			1.469	11.523	5.782	5.777			39.262	82.991	83.431	72.99
	1724.26	4173.62	4492.39	4048.09	4656.88	5097.02	1990.55	4999.2	8705.59			1.805	5.987	5.789	4.221			91.081	80.682	32.067	92.705
	1937.1	3482.78	5486.54	3350.56	2377.02	3459.56	2186.98	5560.13	7878.81			1.559	6.827	6.22	4.81			101.697	105.01	110.194	105.51
	533.073	4589.97	3747.94	2818.57	4330.83	4961.93	3667.59	4838.34	6601.39			1.854	7.301	8.192	5.929			102.953	109.003	121.298	76.773
	562.959	2925.83	3071.62	3354.09	2618.48	3207.7	3434.59	8210.19	6817.17			2.188	9.698	6.455	5.608			79.62	74.318	128.801	106.917
	2947.54	1770.32	6319.15	2798.8	2030.13	3087.78	1765.71	4628.22	7238.7			2.249	10.014	4.854	4			103.241	58.886	146.449	114.296
	1838.18	2486.89	3671.09	1611.55	1735.09		2113.99	4180.34	8051.92									141.452	69.996	43.279	93.192
	2940.75	2492.77	4272.15	1463.6	2438.3		2598.21	4191.84	7135.32									41.82	75.713	71.932	91.52
	2848.3				3486.61		1769.15											47.186	112.639	67.457	82.845
																		54.673	121.318	85.337	76.745
																		69.291	123.887	103.992	73.263
																		81.457	136.931	110.336	70.244
																		79.898	84.323	108.639	64.982
																		94.062	114.958	125.452	71.775
																		105.356	132.416	146.689	88.148
																		119.539	119.694	44.474	92.053
																		122.32	76.196	83.811	82.476
																		153.548	48.316	89.718	104.807
																		49.198	113.962	96.809	118.433
																		63.789	91.409	117.619	52.075
																		75.73	87.82	120.192	63.587
																		89.552	115.402	124.851	59.667
																		94.191	138.478	139.426	68.823
																				135.494	72.05
																				140.774	83.939
																				77.204	107.329
																				86.082	84.459

## Sheet: Fig. 3
Figure 3c	Epidermal thickness (μm)			Figure 3e	Fluorescence intensity (arb. unit)							Figure 3f	Gene expression fold							Figure 3i	FITC intensity (arb. unit)
	Planar-liquid	Slope-ALI			K14		K10		Loricrin				K14		K10		Loricrin				Intact	Leaky
	39.51	54.545			Planar-liquid	Slope-ALI	Planar-liquid	Slope-ALI	Planar-liquid	Slope-ALI			Planar-liquid	Slope-ALI	Planar-liquid	Slope-ALI	Planar-liquid	Slope-ALI			0.076548	0.747681
	73.776	62.937			0.756394	1.42835	1.03032	1.45865	0.903014	1.65419			1	2.08493	1	2.73208	1	5.27803			0.254654	0.773329
	45.333	66.084			1.2416	1.34786	0.991251	1.85478	1.15359	1.61451			1	2.26577	1	0.82932	1	1.87905			0.08569	1.08691
	51.049	68.19			1.00201	1.52332	0.978433	1.26562	0.958336	1.42465			1	1.03527	1	3.16017	1	3.05252
	31.818	76.573			1.03059	1.16692	0.906991	1.93627	0.985061	2.06786			1	1.25701	1	1.72907	1	2.90794
	51.399	58.741			1.06135	0.937252	1.09301	1.59476					1	1.34723	1	1.46409	1	3.07375
	58.741	52.448			0.965709	1.17453		1.28896
	54.545	74.476			0.942348			2.00084
	33.916	75.524
	83.566	57.692
	61.538	73.427
	23.427	79.72
Figure 3k	Immunoblotting of ERK phosphorylation															Figure 3l	Gene expression fold
																	Ki67		MMP1
																	Planar-liquid	Slope-ALI	Planar-liquid	Slope-ALI
																	1	36.0019	1	22.3159
																	1	26.1729	1	14.6213
																	1	54.5686	1	51.2685
																	1	45.5696	1	20.9663
																	1	35.5062

## Sheet: Fig. 4
Figure 4d	# of neurites							Figure 4f	Fluorescence intensity (arb. unit)							Figure 4m	FITC intensity (arb. unit)
	SN only			SN (+HEK)					NF200		CGRP		IB4				HEK only	HEK (+SN)
	A2	A3	A4	A2	A3	A4			SN only	SN (+HEK)	SN only	SN (+HEK)	SN only	SN (+HEK)			0.258855	0.259006
	5	3	2	3	13	0			928.904	834.977	140.909	233.198	254.399	197.056			0.268352	0.178136
	6	4	5	6	10	5			1145.15	806.264	251.204	259.262	368.124	181.252			0.207333	0.147107
	10	9	6	7	17	4			822.069	577.075	216.521	318.286	386.913	196.704
									856.14	376.239	157.806	179.903	196.845	234.966
									655.312	313.611	114.186	236.58	208.021	149.752
									862.819	1101.99		416.492		222.056
									638.584	1068.49		513.258		105.702
									679.093	480.515		423.019		317.616
									780.765	748.158		309.664		172.802
									535.418	796.47		324.826		114.647
Figure 4e	Neurite width (μm)							Figure 4i	NF200+ Distribution (%)
	SN only			SN (+HEK)					A1		A2		A3
	A2	A3	A4	A2	A3	A4			SN only	SN (+HEK)	SN only	SN (+HEK)	SN only	SN (+HEK)
	4.265	6.031	8.153	3.632	1.536	4.206			0.259264	0.402427	0.389239	0.40189	0.351498	0.195683
	7.059	8.529	7.523	4.715	3.67	2.7125			0.175573	0.486996	0.363049	0.28675	0.461378	0.226254
	5.425	7.206	8.624	4.018	2.108	3.088			0.133762	0.371057	0.433013	0.301892	0.433225	0.327051
	4.888	5.958	4.473	3.599	3.183	2.941			0.0737627	0.548958	0.339371	0.336116	0.586866	0.114926
	6.035	7.597	5.6	6.591	7.512	2.549			0.0420571	0.320499	0.382207	0.45382	0.575736	0.22568
	4.903	6.385	8.847	3.599	2.302	2.987			0.399449	0.289938	0.305164	0.516028	0.295386	0.194034
	4.87	9.414	6.256	5.956	1.424	4.3			0.446673	0.386343	0.260504	0.545149	0.292823	0.0685073
	5.285	15.53	12.204	4.116	2.033	3.684			0.575246	0.570877	0.285541	0.278338	0.139213	0.150785
	8.138	8.908	9.083	4.444	1.788				0.547806	0.255247	0.37241	0.696933	0.0797849	0.0478201
	7.255	9.412	9.032	3.556	5.653				0.600609	0.359084	0.260396	0.616138	0.138995	0.0247779
	10.59	7.717	9.804	5.778	1.873
	4.217	9.192	8.996	2.592	2.75
	4.532	4.633	6.849	3.556	4.293				CGRP+ Distribution (%)
	4.412	3.058		2.393	3.946				A1		A2		A3
	3.676	6.071		5.407	3.471				SN only	SN (+HEK)	SN only	SN (+HEK)	SN only	SN (+HEK)
	9.216	8.545			3.954				0.670321	0.274062	0.230464	0.249864	0.0992157	0.476074
	4.658				2.88				0.667303	0.377682	0.226164	0.15875	0.106533	0.463568
	5.13				5.412				0.668015	0.553145	0.182585	0.143501	0.1494	0.303353
	3.712				4.768				0.591367	0.335692	0.269549	0.201577	0.139085	0.462732
	5.385				3.986				0.541999	0.302993	0.213016	0.283378	0.244985	0.41363
	4.265				5.292					0.405218		0.282327		0.312455
					3.723					0.570584		0.185591		0.243824
					1.484					0.431972		0.272558		0.29547
					2.745					0.482885		0.365714		0.151401
					2.098					0.223474		0.349686		0.426839
					2.683
					2.213
					1.301				IB4+ Distribution (%)
					1.108				A1		A2		A3
					1.484				SN only	SN (+HEK)	SN only	SN (+HEK)	SN only	SN (+HEK)
					3.375				0.728458	0.420841	0.26344	0.524283	0.0081025	0.0548764
					2.098				0.872242	0.510539	0.121143	0.421879	0.0066154	0.0675818
					2.148				0.865913	0.425865	0.125651	0.5533	0.00843593	0.0208343
					1.77				0.888142	0.503671	0.0972046	0.460418	0.0146536	0.035911
					1.659				0.950659	0.496248	0.0389076	0.476602	0.0104329	0.0271499
					1.607					0.752683		0.303303		0.0736482
					1.758					0.607182		0.131949		0.0404148
					2.799					0.586804		0.29306		0.0721233
					1.659					0.422208		0.45239		0.0482985
										0.41941		0.495568		0.25836

## Sheet: Fig. 5
Figure 5b	Concentration of SP (pg/ml)				Figure 5f	TRPV1+ Distribution (%)
	HEK only	SN only	SN (+HEK)			A1		A2		A3
	36.0106	35.3306	44.6257			SN only	SN (+HEK)	SN only	SN (+HEK)	SN only	SN (+HEK)
	38.709	30.9878	48.0501			0.82471	0.483288	0.15102	0.226656	0.0242705	0.290056
	30.6878	33.5722	40.1663			0.762983	0.576054	0.201571	0.175793	0.0354459	0.248152
	30.5084	38.0177	37.1539			0.761251	0.500518	0.184903	0.0886019	0.053846	0.41088
						0.726831	0.641299	0.199826	0.179809	0.0733427	0.178892
						0.704017	0.35428	0.203554	0.217117	0.0924289	0.428603
						0.775075	0.431527	0.191727	0.243578	0.0331989	0.324895
						0.835557	0.59535	0.139569	0.139437	0.0248738	0.265213
						0.808251	0.576489	0.133308	0.266906	0.0584409	0.156606
Figure 5c	Concentration of CGRP (pg/ml)					0.750696	0.53006	0.188381	0.320672	0.0609223	0.149269
	HEK only	SN only	SN (+HEK)			0.922179	0.373824	0.0547927	0.523456	0.0230279	0.10272
	21.0819	44.3077	43.1852
	23.1807	49.2558	28.8921
	9.03472	23.64	81.3721
					Figure 5i	Concentration of CGRP (Relative folds)
						HEK only			SN only			SN (+HEK)
						0 mM Cap	0.35 mM Cap	0.7 mM Cap	0 mM Cap	0.35 mM Cap	0.7 mM Cap	0 mM Cap	0.35 mM Cap	0.7 mM Cap
						1.104	1.198	1.12	0.864	1.809	0.859	0.945	1.144	1.238
						1.113	1.097	0.982	1.239	0.889	1.908	0.912	1.436	1.776
Figure 5e	Fluorescence intensity (arb. unit)					0.937	1.024	1.152	0.85	0.897	2.462	1.211	0.799	1.235
	TRPV1					0.847	0.995	0.896	1.048	0.8	1.071	0.933	1.044	1.719
	SN only	SN (+HEK)
	613.635	1624.82
	468.088	1225.04
	327.855	949.771			Figure 5j	Concentration of CGRP (Relative folds)
	296.915	666.38				HEK only			SN only			SN (+HEK)
	200.564	777.86				0 mM Cap	0.1 mM Cap	0.2 mM Cap	0 mM Cap	0.1 mM Cap	0.2 mM Cap	0 mM Cap	0.1 mM Cap	0.2 mM Cap
	199.041	1539.27				0.700363	0.700363	0.995578	1.45241	0.60087	0.839985	1.96252	1.27501	1.16789
	88.0929	1271.72				1.06908	0.552026	0.552026	1.02985	1.45241	2.27829	1.32843	1.54123	4.51303
	95.5741	939.783				1.06908	0.774349	0.848214	1.40578	1.21845	1.2654	1.00654	2.2229	1.54123
	76.9314	729.368				1.07388	1.07388	0.686551	1.15679	2.28538	1.40279	1.26509	1.86722	6.50881
	169.618	539.097				1.00957	1.20222	1.20222	2.08747	0.908513	0.908513	1.17139	1.45165	1.06346
						1.52136	0.751348	0.686551	1.36195	0.657969	1.23904	0.746162	2.50215	1.49811
						0.556667	0.426396	0.816048	1.15679	0.531846	2.98479	0.650881	1.21828	1.19077
									0.368563	0.19326	0.253824	0.960392	0.671435	1.11097
									0.384722	0.295313	0.265332	0.997967	1.11901	1.23812
									0.292354	0.320429	0.216966	0.522721	1.31505	1.11352
									0.303326	0.279065	0.253	0.387904	1.19217	1.49921

## Sheet: Fig. 6
Figure 6c	Cleaved caspase-3 intensity (arb. unit)					Figure 6g	Ratio forming free nerve endings					Figure 6l	K10+/K14+ layer development score					Figure 6n	Calcium transient (Amplitude)
	SN (-HEK)		SN (+HEK)				SN (+HEK)						HEK (-SN)		HEK (+SN)				HEK (-SN)		HEK (+SN)
	Ctrl	HG	Ctrl	HG			Ctrl	HG					Ctrl	HG	Ctrl	HG			Ctrl	HG	Ctrl	HG
	2.53824	1.17192	1.79524	1.88386			0.4	0.25					0.660552	0.686869	1.0285	0.504646			0.0401499	0.942797	0.1572	1.5214
	1.44603	1.83988	1.13616	0.761562			0.571429	0					0.703108	0.645648	0.84816	1.04465			0.167675	0.0967574	0.2116	1.1948
	1.33163	1.16566	0.610257	1.40906			0.714286	0					0.943521		0.938699	0.43758			0.23542	0.313201	0.1701	0.7292
	1.43214	1.17008	0.340078	1.27078			1	0.666667							0.795035	0.453406			0.102045	0.209117	0.6267	1.0698
	1.83604	1.47691	1.1282	1.30603			1	0											0.101835	0.358543	0.4994	0.2582
	1.35356	1.32627	1.2277	1.20344																1.05909	0.4855	0.425
	1.00421	1.16733	0.827094	1.78588																	0.8427	0.9831
	1.09111	1.46296	0.935272	1.1941																	1.0409	0.835
																					0.8226	0.9546
																					0.6287	0.6245
																					0.4583	0.8473
Figure 6d	CellROX intensity (arb. unit)					Figure 6h	HEK layer characteristic thickness (μm)														0.414132	1.1484
	SN (+HEK)						HEK (-SN)		HEK (+SN)
	Ctrl	HG					Ctrl	HG	Ctrl	HG
	0	0.933333					208.07	141.7	166.77	219								Figure 6o	Calcium transient (Peak time, s)
	0	0.735294					263.88	149.75	222.17	140.43									HEK (-SN)		HEK (+SN)
	0.388889	0.686869					231.15	14.953	209.47	125.71									Ctrl	HG	Ctrl	HG
	0.314607	0.746575					214.67	142.31	197.96	154.24									18	21	37.5	21
	0.25	0.470588					304.08		195.5	126.73									45	49.5	39	49.5
	0.315789	0.616667					84.017		224.18	230.52									34.5	34.5	34.5	34.5
	0.27439	0.188034							233.9	177.87									3	15	30	15
									191.95										4.5	57	15	57
																				52.5	13.5	52.5
																					28.5	15
																					19.5	27
Figure 6f	TRPV1+ neurite length (μm)					Figure 6j	Fluorescence intensity (arb. unit)														16.5	54
	SN (-HEK)		SN (+HEK)				K14 expression				K10 expression										30	19.5
	Ctrl	HG	Ctrl	HG			HEK (-SN)		HEK (+SN)		HEK (-SN)		HEK (+SN)								40.5	31.5
	86.875	137.5	154.375	175			Ctrl	HG	Ctrl	HG	Ctrl	HG	Ctrl	HG							16.5	21
	129.375	64.375	280	120			29.3787	99.9823	90.7653	309.612	29.3787	98.8317	88.9627	51.9963
	341.25	46.875	192.5	101.667			41.2527	96.9063	175.402	131.183	41.2527	66.8127	217.523	128.393
	100	84.375	>350	>350			110.263	218.681	595.017	734.488	110.263	143.378	273.796	344.826				Figure 6p	Calcium transient (Peak width, s)
	108.75	99.375	>350	75			165.572	275.524	224.466	322.559	165.572	218.104	210.977	134.24					HEK (-SN)		HEK (+SN)
	108.75	79.375	>350	209.167					201.438	651.813			193.715	679.435					Ctrl	HG	Ctrl	HG
	51.25	76.875	>350	217.5					239.034	549.28			96.0597	715.807					0.514496	7.76226	14.6656	15.6623
	138.75	100.625	>350	71.667					295.681	571.421			237.222	413.837					1.29524	1.17172	2.0215	14.3472
	20	44.375	>350	120.833															1.54193	3.70444	5.597	9.7454
	13.75	49.375	308.75	160															1.68381	4.65353	13.7338	5.0338
	141.25	135	291.25	328.333															0.944328	5.7465	2.3694	2.6392
	315.625	178.75	305.625	>350																5.60784	4.1041	13.137
	279.375	190	128.75	>350																	9.4749	5.0338
	284.375	153.75	244.375	>350																	5.6793	4.9901
	241.875	85	>350	>350																	5.172	17.7686
	>350	84.375	>350	>350																	7.1615	12.052
	>350	105	>350	>350																	12.1166	10.1415
	230.625	122.5	>350	315.833																	6.8584	9.7008
	243.125	27.5	>350	261.667
	265.625		>350	>350
	255.625		>350	>350														Figure 6q	Calcium transient (Rise time, s)
	108.125		>350	194.167															HEK (-SN)		HEK (+SN)
	>350		>350	110.833															Ctrl	HG	Ctrl	HG
	>350		>350	124.167															5.64577	19.6711	26.9362	3.3707
	42.5		>350	>350															22.8116	5.26648	36.1004	23.255
	77.5		>350	73.333															32.3554	20.0786	26.4177	15.1247
	153.75		>350	34.167															1.94	15.4449	6.5703	6.9775
	112.5		>350																4.24566	5.49378	3.3271	39.8949
	157.5		>350																	13.5097	4.7462	24.3922
			>350																		11.5861	6.9775
			>350																		4.017	9.9978
			>350																		6.5734	12.7941
			>350																		15.6035	6.8976
			>350																		34.1386	13.1787
			>350																		12.1312	8.2146
			>350
			>350

## Sheet: Fig. S3
Figure S3b	No. of cells
	COL2			COL2L			COL1.5L
	D+2	D+4	D+6	D+2	D+4	D+6	D+2	D+4	D+6
	127	272	480	224	273	457	214	382	793
	75	255	498	226	250	335	310	394	717
	240	151	425	178	165	656	259	263	584
	258	220	256	94	202	587	199	218	581

## Sheet: Fig. S4
Figure S4b	Invaded area (mm²)
	HEK medium			Mixed medium			SN medium
	D+1	D+3	D+5	D+1	D+3	D+5	D+1	D+3	D+5
	0.00378	0.008871	0.011177	0.002626	0.037649	0.062535	0.002168	0.023753	0.042612
	0.004554	0.007087	0.008687	0.001171	0.04025	0.070204	0.000963	0.021261	0.043721
	0.001792	0.005217	0.008014	0.001862	0.029449	0.066127	0.001388	0.024786	0.052185
Figure S4c	Epidermal thickness (μm)
	HEK medium			Mixed medium			SN medium
	D+1	D+3	D+5	D+1	D+3	D+5	D+1	D+3	D+5
	41.4236	21.299	17.1888	43.0782	0	0	22.0998	71.4234	78.1492
	44.8396	17.0816	12.8116	37.954	9.6086	0	24.9822	56.37	92.8828
	33.7902	19.5374	18.8966	39.0748	0	0	28.9858	65.4982	114.021

## Sheet: Fig. S6
Figure S6a	Layer thickness (μm)			Figure S6b	K10+ layer/Total layer
	Slope-liquid	Slope-ALI			Slope-liquid	Slope-ALI
	89.161	92.307			0.188233	0.409091
	83.916	92.308			0.25	0.318185
	63.637	95.455			0.285714	0.307695
	73.776	101.773			0.308054	0.329979
	64.3	115.384			0.322426	0.336364
	69.23	80.769			0.398989	0.272728
	36.822	80.77			0.152545	0.35065
	32.867	95.455			0.148934	0.219779
	44.406	108.041			0.299216	0.300969
	41.172	87.063			0.203828	0.337353
	75.175	108.042			0.227908	0.320385
	36.014	115.4			0.213584	0.309185
